# Supplementary material for: Retrospective analysis of heroin detoxification with buprenorphine in a psychiatric hospital in Japan
Source: Neuropsychopharmacol Rep. 2020 Oct 27;40(4):376–82. doi: 10.1002/npr2.12147 (PMC7722651; doi:10.1002/npr2.12147)
Supplement: Supplementary file 1 — Table S1 [file NPR2-40-376-s001.xlsx]

## Sheet: Figure2
Figure2a and 2b
Treatment group	hospital stay (days)	Complete (yes or no)
non-BRTT	12	no
non-BRTT	12	no
non-BRTT	12	no
non-BRTT	4	no
non-BRTT	7	no
non-BRTT	5	no
non-BRTT	5	no
non-BRTT	4	no
non-BRTT	31	yes
non-BRTT	23	no
non-BRTT	20	yes
non-BRTT	18	yes
non-BRTT	131	yes
non-BRTT	66	yes
non-BRTT	46	yes
non-BRTT	11	no
non-BRTT	16	yes
non-BRTT	2	no
non-BRTT	8	yes
non-BRTT	11	yes
non-BRTT	2	no
non-BRTT	29	no
non-BRTT	16	no
non-BRTT	34	yes
non-BRTT	2	no
non-BRTT	14	no
BRTT	19	yes
BRTT	13	yes
BRTT	10	yes
BRTT	10	yes
BRTT	13	yes
BRTT	15	yes
BRTT	8	yes
BRTT	15	yes
BRTT	9	yes
BRTT	10	yes
BRTT	14	yes
BRTT	14	yes
BRTT	10	yes
BRTT	7	no
BRTT	23	yes
BRTT	29	yes
BRTT	13	yes
BRTT	7	no
BRTT	8	yes
BRTT	4	no
BRTT	10	yes
BRTT	13	yes
BRTT	5	no
BRTT	7	no
BRTT	14	yes
BRTT	5	no
BRTT	6	no
BRTT	9	yes
BRTT	3	no
BRTT	9	yes
BRTT	17	yes
BRTT	8	yes
BRTT	12	yes
BRTT	8	yes
BRTT	13	yes
BRTT	2	no
BRTT	15	yes
BRTT	15	yes
BRTT	33	yes
BRTT	14	yes
BRTT	14	yes
BRTT	14	yes
BRTT	14	yes
BRTT	10	yes
BRTT	13	yes
BRTT	12	yes
BRTT	5	no
BRTT	9	yes
BRTT	12	yes
BRTT	15	yes
BRTT	15	yes
BRTT	15	yes
BRTT	7	yes
BRTT	13	yes
BRTT	11	yes
BRTT	4	no
BRTT	15	yes
BRTT	10	yes
BRTT	13	yes
BRTT	11	yes
BRTT	9	yes
BRTT	7	yes
BRTT	9	yes
BRTT	14	yes
BRTT	12	yes
BRTT	8	yes
BRTT	31	yes
BRTT	14	yes
BRTT	16	yes
BRTT	23	yes
BRTT	13	no
BRTT	4	no
BRTT	4	no
BRTT	10	yes
BRTT	11	yes
BRTT	11	yes
BRTT	10	yes
BRTT	22	yes
BRTT	15	yes
BRTT	15	yes
BRTT	12	yes
BRTT	16	yes
BRTT	12	yes
BRTT	12	yes
BRTT	12	yes
BRTT	12	yes
BRTT	11	yes
BRTT	12	yes
BRTT	30	yes
BRTT	10	yes
BRTT	9	no
BRTT	13	yes
BRTT	12	yes
BRTT	11	yes
BRTT	8	yes
BRTT	10	yes
BRTT	12	yes
BRTT	6	yes
BRTT	21	yes
BRTT	20	yes
BRTT	6	yes
BRTT	11	yes
BRTT	44	yes
BRTT	17	yes
BRTT	4	no
BRTT	5	no

## Sheet: Figure3
Figure3a			Figure3b
	Maximum COWS	Total buprenorphine dose (mg)		Maximum COWS	Length of hospital stay (days)
	2	4.4		2	29
	2	4.8		2	8
	18	3		18	4
	8	3.6		8	10
	21	4.4		21	13
	14	4		14	5
	12	5.2		12	7
	3	1.2		3	5
	7	1.6		7	6
	7	3.4		7	9
	24	2		24	3
	8	3.4		8	9
	2	5.6		2	17
	6	3.6		6	8
	7	5.2		7	12
	4	3.6		4	8
	4	5.2		4	13
	14	1		14	2
	16	5.6		16	15
	1	5.2		1	15
	11	6.6		11	33
	3	3		3	14
	20	5		20	14
	19	8.8		19	14
	5	5.2		5	14
	6	3.2		6	10
	19	9.2		19	13
	7	4.8		7	12
	10	3.2		10	5
	10	3.8		10	9
	15	6		15	12
	8	3.6		8	15
	4	10.2		4	15
	13	5.4		13	15
	16	6		16	7
	3	4.2		3	11
	10	2.8		10	4
	14	5.6		14	15
	7	4.8		7	10
	6	7.6		6	13
	6	5		6	11
	7	5.4		7	9
	13	3.8		13	7
	22	6.2		22	9
	12	7.4		12	14
	10	8.8		10	12
	6	3		6	8
	8	4.2		8	31
	10	3.8		10	14
	6	5.8		6	16
	5	6.2		5	23
	17	13.6		17	13
	17	9.4		17	4
	12	4		12	4
	6	4		6	10
	3	3.6		3	11
	3	3.6		3	11
	6	3.6		6	10
	30	16		30	22
	9	15		9	15
	7	8		7	15
	6	5.6		6	12
	15	6		15	12
	5	5.6		5	12
	3	4.4		3	12
	9	5.6		9	12
	8	5.4		8	11
	7	5.8		7	12
	4	6		4	30
	7	6		7	10
	6	12.6		6	13
	6	5.6		6	12
	6	3.8		6	11
	4	2.4		4	8
	4	4		4	10
	6	5.6		6	12
	6	2.6		6	6
	4	5.6		4	21
	2	4		2	20
	12	1.6		12	6
	9	4.8		9	11
	16	14.6		16	44
	6	6.2		6	17
	17	12.4		17	4
	22	8.4		22	5
